# Supplementary material for: Free Radical Scavenging Effect and Immunomodulatory Activity of Total Saponins Extract of Ginseng Fibrous Roots
Source: Molecules. 2024 Jun 11;29(12):2770. doi: 10.3390/molecules29122770 (PMC11206437; doi:10.3390/molecules29122770)
Supplement: Supplementary file 1 [file molecules-29-02770-s001.zip]

Archive with 1 entries (1 files):
- molecules-3029941-supplementary.pdf
